# Supplementary material for: Influence of Zr Addition on the Microstructure and Hydrogenation Kinetics of Ti50−xV25Cr25Zrx (x = 0, 5, 7, and 9) Alloys
Source: Materials (Basel). 2024 Mar 16;17(6):1366. doi: 10.3390/ma17061366 (PMC10972261; doi:10.3390/ma17061366)
Supplement: Supplementary file 1 [file materials-17-01366-s001.zip]

Archive with 1 entries (1 files):
- materials-2894980-supplementary.pdf
